# Supplementary material for: A Genome-Wide Association Study into the Aetiology of Congenital Solitary Functioning Kidney
Source: Biomedicines. 2022 Nov 23;10(12):3023. doi: 10.3390/biomedicines10123023 (PMC9775328; doi:10.3390/biomedicines10123023)
Supplement: Supplementary file 1 [file biomedicines-10-03023-s001.zip]

Archive with 1 entries (1 files):
- biomedicines-1982181-supplementary.pdf
